# Supplementary material for: Genome‐wide association study discovered candidate genes of Verticillium wilt resistance in upland cotton (Gossypium hirsutum L.)
Source: Plant Biotechnol J. 2017 Jul 8;15(12):1520–32. doi: 10.1111/pbi.12734 (PMC5698051; doi:10.1111/pbi.12734)
Supplement: Supplementary file 2 — Table S1 Information of 299 upland cotton accessions. Table S2 Analysis of variance (ANOVA) results of VW resistance. Table S3 SNP distribution on each chromosome. Table S4 Five SNPs on A10 identified in all three environments. Table S5 Relative expression levels of candidate genes in qRT‐PCR. Table S6 The QTLs of VW resistance from 11 reports of QTL mapping. Table S7 Primers used in this study. [file PBI-15-1520-s002.xlsx]

## Sheet: Table S1
Supporting Information Tables S1-S7
Table S1 Information of 299 upland cotton accessions
ID	Accessions	Regional distribution	Source	Group
A001	Jinmian37	YR	Shanxi/China	II
A002	Jinmian22A	YR	Shanxi/China	II
A003	Xinqiu4	YR	Shandong/China	II
A004	Tai270	YR	Shanxi/China	II
A005	Hui24	YZR	Hubei/China	II
A006	Zhongmiansuo82	YR	Henan/China	II
A007	Sikang1	YZR	Jiangsu/China	II
A008	Zhongmiansuo74	YR	Henan/China	II
A009	Xvmian21	YZR	Jiangsu/China	II
A010	Su22	YZR	Jiangsu/China	I
A011	Jiumian16	NW	Gansu/China	II
A012	Mian33B	FG	American	II
A013	Emian23	YZR	Hubei/China	I
A014	Xinluzao54	NW	Xinjiang/China	II
A015	Gan45（QB1445）	YZR	Jiangxi/China	II
A016	3517	YZR	Hubei/China	I
A017	C184	YZR	Hunan/China	II
A018	SJ08	YR	Beijing/China	II
A019	XiangC1501	YZR	Hunan/China	II
A020	Yuenong4	YZR	Hunan/China	II
A021	Jiumian1	NW	Gansu/China	II
A022	Ekangmian20	YZR	Hubei/China	I
A023	8891	YZR	Hunan/China	II
A024	Simian3	YZR	Jiangsu/China	II
A025	XZ-14	YZR	Hunan/China	I
A026	SDZ	YZR	Hunan/China	II
A027	Ekangmian9	YZR	Hubei/China	I
A028	P7058	YZR	Hubei/China	I
A029	G3114	YZR	Hubei/China	I
A030	T2103	YZR	Hubei/China	I
A031	Ji1528	YR	Hebei/China	II
A032	Lumianyan7619	YR	Shandong/China	II
A033	Gang14	YZR	Sichuan/China	II
A034	Hui27	YZR	Hubei/China	I
A035	13BJ07	YZR	Hubei/China	II
A036	SA3	YR	Hebei/China	II
A037	Enmian11-2	YZR	Hubei/China	I
A038	Lumianyan36	YR	Shandong/China	II
A039	Enmian99	YZR	Hubei/China	II
A040	Zhong010	YR	Beijing/China	II
A041	En0388A	YZR	Hubei/China	I
A042	Jiumian7	NW	Gansu/China	II
A043	Ekang8	YZR	Hubei/China	II
A044	Jiumian2	NW	Gansu/China	II
A045	Enxin01-2	YZR	Hubei/China	II
A046	Zhongmiansuo45	YR	Henan/China	II
A047	Hui1	YZR	Hubei/China	I
A048	Jimian38	YR	Hebei/China	II
A049	Hui3	YZR	Hubei/China	I
A050	Jikemian1	YR	Hebei/China	II
A051	Hui4	YZR	Hubei/China	I
A052	SA7	YR	Hebei/China	II
A053	Hui5	YZR	Hubei/China	II
A054	Ji228	YR	Hebei/China	II
A055	Hui6	YZR	Hubei/China	II
A056	Lumianyan35	YR	Shandong/China	II
A057	Hui8	YZR	Hubei/China	II
A058	Hui9	YZR	Hubei/China	I
A059	Hui10	YZR	Hubei/China	I
A060	Hui11	YZR	Hubei/China	I
A061	Lumianyan32	YR	Shandong/China	II
A062	SA4	YR	Hebei/China	II
A063	Hui15	YZR	Hubei/China	I
A064	Hui16	YZR	Hubei/China	I
A065	SA5	YR	Hebei/China	II
A066	Hui17	YZR	Hubei/China	I
A067	Hui18	YZR	Hubei/China	I
A068	Hui19	YZR	Hubei/China	I
A069	Hui20	YZR	Hubei/China	II
A070	Hui21	YZR	Hubei/China	II
A071	Jifeng554	YR	Hebei/China	II
A072	Hui25	YZR	Hubei/China	II
A073	Hui28	YZR	Hubei/China	I
A074	Hui29	YZR	Hubei/China	I
A075	SA2	YR	Hebei/China	II
A076	Hui30	YZR	Hubei/China	I
A077	PB02	YZR	Hubei/China	II
A078	R300	YZR	Hubei/China	II
A079	TZ01	YZR	Hubei/China	II
A080	TZ02	YZR	Hubei/China	II
A081	TZ06	YZR	Hubei/China	II
A082	Ekang20	YZR	Hubei/China	II
A083	Lumianyan17	YR	Shandong/China	II
A084	H800	YZR	Hubei/China	I
A085	H009	YZR	Hubei/China	II
A086	Jimian616	YR	Hebei/China	II
A087	T96167	YZR	Hubei/China	I
A088	Jimian169	YR	Hebei/China	II
A089	1801	YZR	Hubei/China	I
A090	Xiang81	YZR	Hubei/China	I
A091	Ekangmian13	YZR	Hubei/China	I
A092	Chuancaimian3	YZR	Sichuan/China	II
A093	Chuancaimian4	YZR	Sichuan/China	II
A094	Hui2	YZR	Hubei/China	I
A095	Chuanmian36	YZR	Sichuan/China	II
A096	Chuanmian65	YZR	Sichuan/China	II
A097	03-76	YZR	Sichuan/China	II
A098	Jimian958	YR	Hebei/China	II
A099	Liaomian15	LN	Liaoning/China	II
A100	Liaomian19	LN	Liaoning/China	II
A101	Liaomian23	LN	Liaoning/China	II
A102	HB5	YR	Hebei/China	II
A103	Liaomian30	LN	Liaoning/China	II
A104	Liaomian31	LN	Liaoning/China	II
A105	LM-2	YR	Shandong/China	II
A106	Xincaimian13	NW	Xinjiang/China	II
A107	Ji3401	YR	Hebei/China	II
A108	Xincaimian23	NW	Xinjiang/China	II
A109	Xinluzao36	NW	Xinjiang/China	II
A110	2014-270	YZR	Hunan/China	II
A111	Xinluzao42	NW	Xinjiang/China	II
A112	Xinluzao45	NW	Xinjiang/China	II
A113	Jinmian45	YR	Shanxi/China	II
A114	Hui14	YZR	Hubei/China	I
A115	Xinluzao48	NW	Xinjiang/China	II
A116	Q2296	YZR	Hubei/China	II
A117	Xinluzao53	NW	Xinjiang/China	II
A118	Xinluzao60	NW	Xinjiang/China	II
A119	Xinluzao62	NW	Xinjiang/China	II
A120	Xinluzao67	NW	Xinjiang/China	II
A121	Jinmian38	YR	Shanxi/China	II
A122	939	YR	Henan/China	II
A123	Jifeng1982	YR	Hebei/China	II
A124	De0720	YR	Shandong/China	II
A125	Ji3927	YR	Hebei/China	II
A126	Guoxinmian3	YR	Hebei/China	II
A127	Jiaxing1	YR	Shandong/China	II
A128	Zhongmiansuo44	YR	Henan/China	II
A129	T6084	YZR	Hubei/China	I
A130	Zhongmiansuo79	YR	Henan/China	II
A131	Zhongmiansuo81	YR	Henan/China	II
A132	Jiumian3	NW	Gansu/China	II
A133	HB3	YR	Hebei/China	II
A134	Jiumian6	NW	Gansu/China	II
A135	Kelin9828	YR	Henan/China	II
A136	Jiumian8	NW	Gansu/China	II
A137	Xinke8	YR	Hebei/China	II
A138	Zhongzhi15-183	YR	Henan/China	II
A139	Jiumian9	NW	Gansu/China	II
A140	Jiumian10	NW	Gansu/China	II
A141	Jiumian11	NW	Gansu/China	II
A142	Jiumian13	NW	Gansu/China	II
A143	Jiumian15	NW	Gansu/China	II
A144	Jimian229	YR	Hebei/China	II
A145	Jiumian17	NW	Gansu/China	II
A146	Jiumian18	NW	Gansu/China	II
A147	Yinmian1	YR	Beijing/China	II
A148	SJ03	YR	Beijing/China	II
A149	SJ06	YR	Beijing/China	II
A150	SJ07	YR	Beijing/China	II
A151	CZ3	YR	Beijing/China	II
A152	96-48	YR	Beijing/China	II
A153	W01D2	YR	Beijing/China	II
A154	YCA17	YR	Beijing/China	II
A155	KY-1	YR	Beijing/China	II
A156	19F6	YR	Beijing/China	II
A157	99-1	YR	Beijing/China	II
A158	GK12	YR	Beijing/China	II
A159	Daimian26	YZR	Anhui/China	II
A160	36-1	YR	Hebei/China	II
A161	36-2	YR	Hebei/China	II
A162	Yinxingjinmian38	YR	Shandong/China	II
A163	Jike39	YR	Hebei/China	II
A164	B-29	YZR	Hunan/China	II
A165	Huamian2015	YZR	Hubei/China	II
A166	Shikang39	YR	Hebei/China	II
A167	Ludan28	YR	Shandong/China	II
A168	Gang15-1	YZR	Hubei/China	I
A169	Gang15-3	YZR	Hubei/China	II
A170	Gang15-4	YZR	Hubei/China	II
A171	Hui26	YZR	Hubei/China	II
A172	Gang15-6	YZR	Hubei/China	I
A173	Gang15-7	YZR	Hubei/China	I
A174	Gang15-8	YZR	Hubei/China	I
A175	Ekangmian23	YZR	Hubei/China	I
A176	Shengmian1	YR	Shandong/China	II
A177	Xinkemian1	YR	Hebei/China	II
A178	Zhongmiansuo41	YR	Henan/China	II
A179	Zhongmiansuo42	YR	Henan/China	II
A180	20040701	YZR	Hubei/China	II
A181	Zhongmiansuo43	YR	Henan/China	II
A182	Zhongmiansuo50	YR	Henan/China	II
A183	Zhongmiansuo58	YR	Henan/China	II
A184	Zhongmiansuo64	YR	Henan/China	II
A185	Zhongmiansuo69	YR	Henan/China	II
A186	Zhongmiansuo89	YR	Henan/China	II
A187	Sumian9	YZR	Jiangsu/China	II
A188	Sumian16	YZR	Jiangsu/China	II
A189	Sikang1	YZR	Jiangsu/China	II
A190	Siyang119	YZR	Jiangsu/China	II
A191	Yankang1107	YZR	Jiangsu/China	II
A192	Xinyang146	YZR	Jiangsu/China	II
A193	Xianfeng2	NW	Gansu/China	II
A194	Guannong1	NW	Xinjiang/China	II
A195	Jinhongxiang1	NW	Xinjiang/China	II
A196	Wanshi24	NW	Xinjiang/China	II
A197	Wanshi31	NW	Xinjiang/China	II
A198	Tianyunhua2	NW	Xinjiang/China	II
A199	Tianyun07-12	NW	Xinjiang/China	II
A200	Tianyun13	NW	Xinjiang/China	II
A201	Xin24	NW	Xinjiang/China	II
A202	Xinluzao38	NW	Xinjiang/China	II
A203	Xinluzao39	NW	Xinjiang/China	II
A204	Lumianyan22	YR	Shandong/China	II
A205	Xinluzao55	NW	Xinjiang/China	II
A206	61-1	NW	Xinjiang/China	II
A207	61-2	NW	Xinjiang/China	II
A208	Xinluzao33	NW	Xinjiang/China	II
A209	Liaomian25	LN	Liaoning/China	II
A210	XinqiuK638	YR	Shandong/China	II
A211	Yinrui361	YR	Shandong/China	II
A212	Miaobao6	YR	Shandong/China	II
A213	Ji2000	YR	Hebei/China	II
A214	Jihang8	YR	Hebei/China	II
A215	Lumianyan29	YR	Shandong/China	II
A216	Jiyou861	YR	Hebei/China	II
A217	Ji151	YR	Hebei/China	II
A218	Jifeng914	YR	Hebei/China	II
A219	Kuaiyu66	YR	Hebei/China	II
A220	Jimian315	YR	Hebei/China	II
A221	Ji1428	YR	Hebei/China	II
A222	Jimian616	YR	Hebei/China	II
A223	Ji931	YR	Hebei/China	II
A224	HUO2	YZR	Hunan/China	I
A225	Han8266	YR	Hebei/China	II
A226	Han7860	YR	Hebei/China	II
A227	Hanwu198	YR	Hebei/China	II
A228	Xinluzao51	NW	Xinjiang/China	II
A229	Han4211	YR	Hebei/China	II
A230	Handan25	YR	Hebei/China	II
A231	Lumianyan836	YR	Shandong/China	II
A232	HB1	YR	Hebei/China	II
A233	HB2	YR	Hebei/China	II
A234	HB4	YR	Hebei/China	II
A235	HB6	YR	Hebei/China	II
A236	HB7	YR	Hebei/China	II
A237	Kelin15-127	YR	Henan/China	II
A238	Kelin15-146	YR	Henan/China	II
A239	Lumianyan638	YR	Shandong/China	II
A240	Zhongzhimian2	YR	Beijing/China	II
A241	Zhongzhi15-132	YR	Henan/China	II
A242	Han8944	YR	Hebei/China	II
A243	ZhongzhiBD27	YR	Beijing/China	II
A244	Coker139	FG	American	II
A245	Acala SJ-1-9	FG	American	II
A246	ZhongzhiBD13	YR	Beijing/China	II
A247	DES936	FG	American	II
A248	GP83	FG	American	II
A249	GP93	FG	American	II
A250	Acala SJ-4	FG	American	II
A251	Fenyang68	YR	Shanxi/China	II
A252	DES199-1	FG	American	II
A253	Shan2800	YR	Shaanxi/China	II
A254	D.P.L.808	FG	American	II
A255	Zhong521	YR	Henan/China	II
A256	Yangmadatao	YZR	Sichuan/China	I
A257	Coker130-6905	FG	American	II
A258	D.P.L.8015-121	FG	American	II
A259	Shan2747	YR	Shaanxi/China	II
A260	Delfos 9169A	FG	American	I
A261	Arcot436	FG	American	II
A262	CZA(70)33	FG	Australia	II
A263	GP95	FG	American	II
A264	Arcot402bne	FG	American	II
A265	Arcot438	FG	American	II
A266	Miscot78-27	FG	American	II
A267	Deridder	FG	American	II
A268	DES199-49	FG	American	II
A269	5598	YR	Henan/China	I
A270	Delcot344-1	FG	American	II
A271	SA1	YR	Hebei/China	II
A272	Jifeng4	YR	Hebei/China	II
A273	Ji823	YR	Hebei/China	II
A274	Hui12	YZR	Hubei/China	I
A275	Liaomian27	LN	Liaoning/China	II
A276	Gang15-5	YZR	Hubei/China	I
A277	Zhongmiansuo60	YR	Henan/China	II
A278	Sumian22	YZR	Jiangsu/China	II
A279	GF-3	YR	Beijing/China	II
A280	Xincaimian10	NW	Xinjiang/China	II
A281	SGK321	YR	Beijing/China	II
A282	Jifeng1271	YR	Hebei/China	II
A283	SA6	YR	Hebei/China	II
A284	Hui22	YZR	Hubei/China	I
A285	Han686	YR	Hebei/China	II
A286	Shan2365	YR	Shaanxi/China	II
A287	Miscot7803-52	FG	American	II
A288	Zhongmian41	YR	Henan/China	II
A289	Zhongmian49	YR	Henan/China	II
A290	Jimian11	YR	Hebei/China	II
A291	Anhuijingxian	YZR	Anhui/China	II
A292	Shan204	YR	Shaanxi/China	II
A293	Junmian1	NW	Xinjiang/China	II
A294	Sulian8911	FG	Russian	II
A295	GP137	FG	American	II
A296	ZhongzhiBD89	YR	Beijing/China	II
A297	MeiD#1	FG	American	II
A298	Hongjin1	YZR	Hubei/China	II
A299	GP138	FG	American	I

## Sheet: Table S2
Table S2 Analysis of variance (ANOVA) results of VW resistance
Source	df	SS	MS	F-value	P
Block/Environment	6	1390.29	231.71	1	0.42
Genotype	298	569398	1910.73	8.26	<0.0001
Environment	2	85925	42962.5	185.68	<0.0001
df, degrees of freedom; SS, sum of squares; MS, mean square.

## Sheet: Table S3
Table S3 SNP distribution on each chromosome
Chrosome	SLAF number	Polymorphic SLAF	SNP number	Chrosome length (Mb)	SNP density (kb)
A01	95914	25072	3431	118.75	34.61
A02	77932	10553	1513	99.21	65.57
A03	90960	13685	2378	119.2	50.19
A04	56804	7911	1222	74.79	61.21
A05	82292	16446	2492	109.43	43.97
A06	97760	24794	6295	122.65	19.49
A07	73204	16930	2509	93.03	37.09
A08	103955	40507	8764	123.2	14.06
A09	68595	15002	3204	89.16	27.85
A10	92947	17382	3593	119.91	33.39
A11	83352	16536	2699	110.94	41.13
A12	78485	11689	2043	104.01	50.91
A13	77815	19487	3945	95.06	24.1
D01	60676	16963	2926	73.06	25
D02	65002	15835	2961	79.99	27.01
D03	42623	5823	970	55.51	57.22
D04	47741	6059	879	61.17	69.59
D05	52402	9650	1319	73.63	55.86
D06	61592	14964	3056	76.44	25.01
D07	50670	12276	2371	65.76	27.75
D08	62873	15806	2249	78.34	34.83
D09	47114	12219	2167	60.63	27.98
D10	57194	9285	1567	75.34	48.17
D11	58809	10411	1167	78.57	67.38
D12	53563	9217	1743	70.27	40.32
D13	54999	8100	1132	71.97	63.63

## Sheet: Table S4
Table S4 Five SNPs on A10 identified in all three environments
SNP	Position	SNP Allele	MAF	RDIG2015		RDIF2015		RDIF2016
				-log10(P)	R2(%)	-log10(P)	R2(%)	-log10(P)	R2(%)
A10_98859056	98859056	G/A	0.14	4.62	5.64	5.27	6.57	4.53	4.09
A10_99071882	99071882	A/C	0.13	4.76	5.83	4.72	5.78	5.18	4.77
A10_99071906	99071906	A/C	0.14	4.95	6.1	4.83	5.94	5.33	4.94
A10_99110423	99110423	T/G	0.14	4.67	5.71	5.03	6.22	5.16	4.75
A10_99240983	99240983	G/A	0.13	4.61	5.62	4.8	5.89	4.9	4.48
SNP Allele, major and minor alleles; MAF, minor allele frequency; R2 (%), percentage of phenotypic variation.

## Sheet: Table S5
Table S5 Relative expression levels of candidate genes in qRT-PCR
Code	Gene	Time after inoculation (hours)								Time after inoculation (hours)
		R-0h	R-2h	R-6h	R-12h	R-24h	R-48h	R-72h	R-120h	S-0h	S-2h	S-6h	S-12h	S-24h	S-48h	S-72h	S-120h
CG01	Gh_A10G2075	1	0.33	0.28	0.52	0.95	0.52	0.33	0.23	1	0.3	0.39	0.47	0.29	0.05	0.17	0.58
CG02	Gh_A10G2076	1	1.18	4.95	4.61	3.27	1.7	1.4	1.28	1	0.1	0.32	0.53	0.37	0.06	0.21	0.22
CG03	Gh_A10G2077	1	0.71	0.89	3.68	13.11	7.12	4.24	3.74	1	13.42	7.44	7.96	19.92	20.71	12.78	7.11
CG04	Gh_A10G2078	1	0.92	1.38	0.46	1.18	1.03	0.3	0.57	1	1.31	0.31	1.81	2.12	0.06	0.34	0.72
CG05	Gh_A10G2079	1	0.66	0.66	0.66	1.27	0.7	0.64	0.59	1	0.43	0.43	0.46	0.67	0.22	0.24	0.52
CG06	Gh_A10G2080	1	0.77	0.87	1.45	0.72	1.49	1.38	0.92	1	5.78	1.37	1.08	4.01	3.38	0.55	1.01
CG07	Gh_A10G2081	1	0.25	0.26	0.58	0.3	0.47	0.22	0.94	1	0.87	0.43	0.67	0.69	0.27	0.19	0.49
CG08	Gh_A10G2082	1	0.38	0.35	0.6	0.6	0.3	0.03	0.44	1	0.38	0.28	0.57	0.53	0.29	0.27	0.79
CG09	Gh_A10G2083	1	0.71	0.5	0.38	0.47	0.39	0.02	0.26	1	0.19	0.69	1.24	0.58	0.29	0.24	0.81
CG10	Gh_A10G2084	1	0.04	0.04	0.18	0.1	0.33	0.03	0.56	1	0.08	0.11	0.23	0.21	0.39	0.49	0.59
CG11	Gh_A10G2085	1	1.13	1.14	1.39	0.86	1.08	0.55	1.34	1	0.33	0.44	0.94	1.58	1.76	1.52	0.66
CG12	Gh_A10G2086	1	1.31	1.7	1.87	1.55	1.23	1.19	0.96	1	3.39	2.9	1.95	2.38	0.94	0.64	3.07
CG13	Gh_A10G2087	1	1.61	1.8	2.63	3.49	2.56	1.94	1.55	1	0.26	0.51	0.72	0.55	0.24	0.2	0.54
CG14	Gh_A10G2088	1	0.24	0.33	1.43	0.7	1.47	0.44	1.43	1	0.36	0.22	1.04	0.77	0.76	1.19	1.14
CG15	Gh_A10G2089	1	0.1	0.19	0.97	0.58	0.9	0.19	1.42	1	0.1	0.09	0.67	1.31	0.7	1.03	0.71
CG16	Gh_A10G2090	1	0.09	0.2	1.02	0.59	0.84	0.18	1.38	1	0.13	0.11	0.73	1.43	0.74	1.18	0.84
CG17	Gh_A10G2091	1	0.08	0.23	0.83	0.55	0.92	0.25	1.47	1	0.09	0.1	0.61	1.45	0.65	1.22	0.75
CG18	Gh_A10G2092	1	0.49	0.65	0.58	0.82	0.95	0.04	0.05	1	1.49	0.39	0.25	0.42	0.21	0.31	0.48
CG19	Gh_A10G2093	1	2.84	8	6.1	10.76	8.31	1.84	11.06	1	0.97	1.25	1.49	2.9	2.01	2.89	0.72
CG20	Gh_A10G2094	1	0.17	0.27	1.11	0.7	1.31	0.32	1.37	1	0.11	0.21	1	0.47	0.56	0.81	0.59
CG21	Gh_A10G2095	1	0.51	0.42	1.19	0.81	1.4	0.5	1.41	1	0.36	0.24	1.38	0.8	1.36	1.15	0.97
CG22	Gh_A10G2096	1	0.15	0.12	0.15	0.53	0.38	0.03	0.27	1	0.47	0.12	0.22	0.3	0.24	0.39	0.52

## Sheet: Table S6
Table S6 The QTLs of VW resistance from 11 reports of QTL mapping
QTL	Marker/Marker interval	Position (cM)	Chr.	Reference
JESPR114	NAU462-JESPR114	6.4	Chr9	Ge et al., 2008
qV-BP2S1-D7-1	NAU5380-NAU3053	44	D07	Jiang et al., 2009
qV-BP2S2-D7-2	NAU5120-NAU5380	32	D07
qV-BP2M-D7-1	NAU3287-NAU3282	62.9	D07
qV-BP2M-D9-1	NAU2741-NAU1043	36.6	D09
qV-VD8S1-D9-1	NAU2580-NAU5508	18	D09
qV-VD8S1-D9-2	NAU2753-NAU2528	27.3	D09
qV-VD8S1-D9-3	NAU2741-NAU1043	36.6	D09
qVWR-16-1a	BNL2986-NAU751	17.7	Chr16	Wang et al., 2007
qVWR-16-2b	BNL1604-BNL1395	11.4	Chr16
qVWR-2-1b	BNL3590-BNL3971	4.5	Chr2
q7.22-2	BNL3867-BNL1605	23.11	Chr26	Wang et al., 2008
q7.22-3	BNL3368-BNL3537	38.61	Chr26
q7.22-5	BNL1673-BNL2894	44.11
q8.24-1	BNL3071-JESPR305	20.01	Chr24
q8.24-3	BNL2766-BNL3065	137.81	Chr16
q8.24-4	BNL1673-BNL2894	48.11
qVW-A9-1	NAU3669-NAU2354	2.61	A09	Wang et al., 2015
qFDI711-27-26.01	CM209-NAU2231	26.01	Chr19	Wu et al., 2010
qFDI711-30-0.01	MUSS294-NAU1072	0.01	Chr2
qFDI731-22-24.01	NAU1231-NAU2170	24.01	Chr26
qFDI831-01-148.16	NAU2407-MUSS105	148.16	Chr8
qFRS731-22-22.01	NAU1231-NAU2170	22.01	Chr26
qGRS426-02-77.72	NAU1221-NAU1255	77.72	Chr10
qGRS430-01-148.16	NAU2407-MUSS105	148.16	Chr8
qVL-A5-1F2	JESPR65-Y20	118.94	A05	Yang et al., 2008
qVL-A5-2F2	NAU2029-NAU4106	92.55	A05
qVL-A7-1F2	NAU474-NAU1048	91.14	A07
qVL-A8-1F2	NAU3201-NAU2665	49.35	A08
qVV-A5-1F2	NAU1406-NAU2014	144.96	A05
qVV-A7-1F2	NAU474-NAU1048	91.14	A07
qVV-A9-1F2	BNL3582-NAU1360	45.28	A09
qVV-A8-1BC1S2BP2	NAU920-NAU3964	53.47	A08
qVL-A5-1BC1S2VD8	NAU5273-NAU569	93.03	A05
qVL-A8-2BC1S2VD8	JESPR232-NAU3201	38.34	A08
qVV-D5-1BC1S2VD8	NAU1042-NAU828	50.38	D05
qVV-D11-1BC1S2VD8	NAU643-NAU3481	93.43	D11
qVL-A5-1BC1S2592	NAU3036-NAU2121	96.6	A05
qVL-A5-2BC1S2592	NAU3607-NAU1065	13.68	A05
qVL-D5-1BC1S2592	NAU2513-BNL1878	22.79	D05
qVV-D5-1BC1S2592	BNL2656-BNL1671	0.01	D05
qVV-D11-1BC1S2592	NAU1604-BNL3279	20.01	D11
qVLBP2-A5-IRIL	NAU1384-NAU4031	3.48	A05	Yang et al., 2007
qVLBP2-D6-IRIL	NAU1454-NAU2754	10	D06
qVLBP2-D9/D10-IRIL	NAU3368-NAU2508	30.63	D09/D10
qVLBP2-D11-IRIL	NAU3703-NAU3889	36.63	D11
qVWI-06-c2-1	NAU3775-BNL0663	2	Chr2	Zhang et al., 2015
qVWI-08-c2-1	NAU3684-BNL3971	27	Chr2
qVWR-08-c4-1	BNL3089-NAU3469	7	Chr4
qVWI-07-c9-1	NAU3358-NAU5494	59	Chr9
qVWR-06-c12-1	CIR272-NAU3401	16	Chr12
qVWI-09-c13-1	NAU2730-NAU5110	74	Chr13
qVWI06-c21-1	NAU3341-NAU3895	106	Chr21
qVWR-09-c23-1	NAU5508-NAU3967	80	Chr23
qVW-c6-1	MGHES18	34.5	Chr6	Zhang et al., 2014
1	NAU5233	108	Chr3	Zhao et al., 2014
2	NAU3592	119.269	Chr4
3	NAU3212	66	Chr5
4	BNL3255	76.5	Chr8
5	NAU3201	38.4	Chr8
6	NAU3499	65.3	Chr8
7	DPL0222	137.829	Chr9
8	NAU3074	183.689	Chr11
9	CIR196	145.826	Chr11
10	NAU980	169.5	Chr11
11	NAU5428	32.076	Chr11
12	BNL1034	184.577	Chr11
13	NAU5064	162.6	Chr11
14	BNL2646	48.8	Chr15
15	NAU2627	62.301	Chr16
16	TMB1114	41.815	Chr16
17	NAU2887	60.867	Chr16
18	NAU5120	47.7	Chr16
19	BNL1606	51.762	Chr17
20	NAU2859	86.286	Chr17
21	JESPR101	71.031	Chr17
22	CIR364	66.663	Chr19
23	NAU2894	26.581	Chr19
24	BNL3646	3.479	Chr20
25	NAU3574	58.598	Chr20
26	BNL3649	10.8	Chr21
27	NAU2954	114.846	Chr23
28	JESPR274	52.972	Chr23
29	NAU1047	97.1	Chr23
30	NAU4912		Chr26
Reference: Ge, H.Y., Wang, Y.C., Guo, W.Z. and Zhang, T.Z. (2008) Inheritance and molecular tagging of resistance against Verticillium wilt in upland cotton. Cotton Sci. 20, 19-22. Jiang, F., Zhao, J., Zhou, L., Guo, W.Z. and Zhang, T.Z. (2009) Molecular mapping of Verticillium wilt resistance QTL clustered on chromosomes D7 and D9 in upland cotton. Sci. China C Life Sci. 52, 872-884. Wang, F.R.,…

## Sheet: Table S7
Table S7 Primers used in the study
Primers name	Sequence (5'-3')
For qRT-PCR of candidate genes
A10G2075-F	CAGAGGGAACGAAGACAAA
A10G2075-R	CTAGCAGGAGAACGAATACT
A10G2076-F	AAGGCAAGCAATATCATAGC
A10G2076-R	AGATACATCTACACCGCATT
A10G2077-F	AACTTACAGCCTCCGATTG
A10G2077-R	GATGCCTCCTCATAATTCTTG
A10G2078-F	ATGGCTGCTCGTCATTAG
A10G2078-R	ATGTCCTTGTCTCTACTTGG
A10G2079-F	CAGATTACCATCGAGGAAGAA
A10G2079-R	ACACAACAGACATCATCTCC
A10G2080-F	ATCTTGAACGCCTTGATTCC
A10G2080-R	TTATTTGGGATCTCGGGAAG
A10G2081-F	AGAAGAAGTGCCTGATTCAA
A10G2081-R	TCCAGCATACGAAGAGATTC
A10G2082-F	CATTGCCTTACGGTCTTCT
A10G2082-R	TTGCCTCCACATCCTTCA
A10G2083-F	TGGCAAGAAGTTGGATTGT
A10G2083-R	CATCAATGTCGTCCTCTCA
A10G2084-F	CAGAACCGTCTTGTCTACTT
A10G2084-R	GCACACCAACAGATGAATAC
A10G2085-F	TTAGGATGGCGGTGAATTG
A10G2085-R	CTGATGCGTATGTCGGAAT
A10G2086-F	TTAGTCCACTTGATGTTCCA
A10G2086-R	TCGGCATATAATGTCCTTGA
A10G2087-F	GGAGTCATGTTCGTGGTAA
A10G2087-R	CCTTAACCTGTTCAGTCGTA
A10G2088-F	ACATCTGCGATTGCTACG
A10G2088-R	ACCATCCAACAATGACTTCT
A10G2089-F	GCTGAGTTCGTTGCTACT
A10G2089-R	GATTGATATGACCACCTGAGA
A10G2090-F	GCTGAGTTCGTTGCTACT
A10G2090-R	ATGACCACCTGAGATACCA
A10G2091-F	GCTGAGTTCGTTGCTACT
A10G2091-R	ATGACCACCTGAGATACCA
A10G2092-F	ATCTCTGGTGTATGGTTAGC
A10G2092-R	GTTCATCATTGGCATTGGTA
A10G2093-F	TCCATTGAGTGTGAGATGAG
A10G2093-R	GGCGTCGTAATCCAAGTT
A10G2094-F	AGGAAGTCAGTGAGGAAGT
A10G2094-R	GGAACAACCACATCAATAGG
A10G2095-F	CCGTCTCTATCCTCCAGAT
A10G2095-R	ACGCAGTCAGTTCTTGTAT
A10G2096-F	AGTCGGATTCGGATTAGGA
A10G2096-R	AGGTGGACATTGGTAGCA
For construction of VIGS vectors
CG02-VIGS-F	ACGAAGATAAGCATCAGGAT
CG02-VIGS-R	GTTGGAAGACAAGGACACT
CG03-VIGS-F	ACTTGAATGGTTGAGGTTGA
CG03-VIGS-R	ATGCTCTGACACTTGAACTT
CG12-VIGS-F	TGCCTTCATCTTCTTCAACT
CG12-VIGS-R	GGAACATCAAGTGGACTAATG
CG13-VIGS-F	GAACAACAATGGTGGTAGTG
CG13-VIGS-R	TGGAATCTCAGCTTCTCTTG
CG19-VIGS-F	GCTTCGGTTGTTGAATATGT
CG19-VIGS-R	AAGTTCGGTTCTCCTAATCC
